# Supplementary material for: The Combined Administration of Eicosapentaenoic Acid (EPA) and Gamma-Linolenic Acid (GLA) in Experimentally Induced Colitis: An Experimental Study in Rats
Source: J Clin Med. 2024 Nov 6;13(22):6661. doi: 10.3390/jcm13226661 (PMC11594508; doi:10.3390/jcm13226661)
Supplement: Supplementary file 1 [file jcm-13-06661-s001.zip]

Archive with 1 entries (1 files):
- jcm-3192153-supplementary.pdf
